# Supplementary material for: Water-Soluble, Alanine-Modified Fullerene C60 Promotes the Proliferation and Neuronal Differentiation of Neural Stem Cells
Source: Int J Mol Sci. 2022 May 20;23(10):5714. doi: 10.3390/ijms23105714 (PMC9146176; doi:10.3390/ijms23105714)
Supplement: Supplementary file 1 [file ijms-23-05714-s001.zip]

Archive with 2 entries (2 files):
- supplementary figures.pdf
- suppplementalry information.pdf
